# Supplementary material for: Study on the Genomic Basis of Adaptation in Salsk Sheep
Source: Biology (Basel). 2025 Nov 18;14(11):1620. doi: 10.3390/biology14111620 (PMC12649872; doi:10.3390/biology14111620)
Supplement: Supplementary file 1 [file biology-14-01620-s001.zip]

Archive with 1 entries (1 files):
- biology-3942788-supplementary.xlsx
