# Supplementary material for: Study on the Genomic Basis of Adaptation in Salsk Sheep
Source: Biology (Basel). 2025 Nov 18;14(11):1620. doi: 10.3390/biology14111620 (PMC12649872; doi:10.3390/biology14111620)
Supplement: Supplementary file 1 [file biology-14-01620-s001.zip › biology-3942788-supplementary.xlsx]

## Sheet: Лист1
SNP	CHR	p1	p2	normxpehh	crit	pvalue	log		ARS-UI_Ramb_v2.0
XPEHH SAL_SUF
oar3_OAR2_40301559	2	0.105263	0.291667	5.50832	1	3.62274414721493e-08	7.4409623365082	rs428812174	2:40513374	upstream_gene_variant	DOCK5
oar3_OAR2_40306550	2	0.0263158	0.1875	973129	1	4.85884707921802e-08	7.3134667691191	rs404169378	2:40518189	intergenic_variant	-
oar3_OAR2_40306736	2	0.0789474	0.333333	5.54269	1	2.97859920467926e-08	7.52598793079183	rs411254912	2:40518375	intergenic_variant	-
oar3_OAR2_40314762	2	0.0789474	0.447917	5.58127	1	2.38768647715705e-08	7.62202270023103	rs423684931	2:40525264	intergenic_variant	-
oar3_OAR2_40346172	2	0.0526316	0.4375	947927	1	5.05116232934104e-08	7.29660867432981	rs427243750	2:40556967	upstream_gene_variant	U6
oar3_OAR2_40350812	2	0	0.270833	5.44068	1	5.30775799654686e-08	7.27508888670441	rs414081687	2:40561573	intergenic_variant	-
oar3_OAR3_153446680	3	0	0.427083	5.98716	1	2.1353670049864e-09	8.67052747214124	rs398445093	3:153729504	3_prime_UTR_variant	IRAK3
oar3_OAR3_153458139	3	0.0789474	0.1875	5.77298	1	7.78816890414799e-09	8.10856463838672	rs403820979	3:153740894	intron_variant	IRAK3
oar3_OAR3_153459353	3	0	0.03125	5.56826	1	2.57295706540659e-08	7.58956746074363	rs401260141	3:153742130	intron_variant	IRAK3
oar3_OAR3_153474442	3	0	0.385417	6.02658	1	1.67465437983593e-09	8.77607481036932	rs411603771	3:153757226	intron_variant	IRAK3
oar3_OAR3_153475426	3	0.0789474	0.229167	5.98735	1	2.13287488907715e-09	8.67103461880139	rs407104916	3:153758210	intron_variant	IRAK3
oar3_OAR3_153479538	3	0.0789474	0.416667	5.89536	1	3.73865376832301e-09	8.42728475240908	rs411285032	3:153762323	missense_variant	IRAK3
oar3_OAR3_153489038	3	0	0.229167	5.46339	1	4.67126774071252e-08	7.33056523975961	rs412643817	3:153771822	intron_variant	IRAK3
oar3_OAR3_153510149	3	0.0789474	0.302083	5.44812	1	5.09050107622378e-08	7.2932394664003	rs427707014	3:153792934	intron_variant	IRAK3
oar3_OAR3_153555527	3	0.105263	0.125	5.72798	1	1.01633544965941e-08	7.99296292601734	rs423602276	3:153838560	downstream_gene_variant	LLPH
oar3_OAR3_153565851	3	0	0.135417	5.86647	1	4.45170767780535e-09	8.35147336142722	rs410509666	3:153848896	intergenic_variant	-
oar3_OAR3_153572819	3	0	0.1875	6.00539	1	1.90872536002261e-09	8.7192565562618	rs426416613	3:153855891	intergenic_variant	-
oar3_OAR3_153573846	3	0	0.3125	6.01042	1	1.85043304768615e-09	8.73272662391471	rs416768270	3:153856918	intergenic_variant	-
oar3_OAR3_153582617	3	0	0.0729167	5.49886	1	3.82254468196259e-08	7.41764742939076	rs422667158	3:153865785	intergenic_variant	-
oar3_OAR3_153596226	3	0.0789474	0.177083	5.61978	1	1.91200772299578e-08	7.71851035785088	rs429892072	3:153879397	intergenic_variant	-
oar3_OAR3_153597565	3	0.105263	0.354167	5.70402	1	1.17014338328089e-08	7.93176091880736	rs415842954	3:153880736	intergenic_variant	-
oar3_OAR3_153629753	3	0.0263158	0.0416667	5.61935	1	1.91677208750574e-08	7.71742952354501	rs409452366	3:153912901	intergenic_variant	-
oar3_OAR3_153645964	3	0	0.1875	5.91856	1	3.24772526908551e-09	8.48842071562745	rs416225802	3:153929337	intergenic_variant	-
oar3_OAR3_153659347	3	0	0.416667	6.40176	1	1.53595976459746e-10	9.81362016076425	rs428291215	3:153942788	intergenic_variant	-
oar3_OAR3_153664118	3	0	0.145833	6.267	1	3.68070154128544e-10	9.43406939695917	rs410208829	3:153947559	intergenic_variant	-
oar3_OAR3_153668130	3	0.0263158	0.4375	6.30044	1	2.96801888229389e-10	9.52753334043817	rs421280281	3:153951571	intergenic_variant	-
oar3_OAR3_153676287	3	0	0.0104167	5.71258	1	1.1127607578649e-08	7.95359819838556	rs425768557	3:153959687	intergenic_variant	-
oar3_OAR3_153695543	3	0.0263158	0.291667	6.04612	1	1.48375601517375e-09	8.82863750739609	rs416875368	3:153979178	intergenic_variant	-
oar3_OAR3_153699875	3	0.0263158	0.291667	6.07636	1	1.22941240197908e-09	8.91030241014804	rs428553419	3:153983510	intergenic_variant	-
oar3_OAR3_153738707	3	0.0263158	0.4375	5.72412	1	1.03971243504251e-08	7.9830867618007	rs425750046	3:154022698	intergenic_variant	-
oar3_OAR3_154508841	3	0	0.458333	5.45092	1	5.01099097542134e-08	7.30007637940245	rs423853242	3:154794172	intron_variant,non_coding_transcript_variant	-
oar3_OAR3_154573225	3	0	0.291667	5.45869	1	4.79660391080523e-08	7.31906614279194	rs422802015	3:154858865	intron_variant	WIF1
oar3_OAR3_154589573	3	0	0.5	5.70604	1	1.15634835006011e-08	7.93691131494745	rs422633861	3:154875428	intron_variant	WIF1
oar3_OAR3_154592682	3	0	0.21875	5.57925	1	2.41557851296313e-08	7.61697884217974	rs424318424	3:154878538	intron_variant	WIF1
oar3_OAR3_154609350	3	0	0.0416667	5.46335	1	4.67232091389974e-08	7.3304673357695	rs403577639	3:154895462	intron_variant	WIF1
oar3_OAR3_154610932	3	0	0.458333	5.68124	1	1.33721676754424e-08	7.87379818636732	rs405293051	3:154897058	intron_variant	WIF1
oar3_OAR14_13663423	14	0.0526316	0.3125	5.43554	1	5.46307275199161e-08	7.26256301592728	rs406181973	14:13682501	intergenic_variant	-
oar3_OAR14_13676906	14	0.0789474	0.385417	5.52938	1	3.21364540596885e-08	7.49300204503591	rs417488242	14:13696001	upstream_gene_variant	-
oar3_OAR14_13739314	14	0.105263	0.260417	5.44872	1	5.07336092133832e-08	7.29470424066505	rs404765668	14:13759094	missense_variant	ACSF3
oar3_OAR14_13760950	14	0.0263158	0.40625	5.44508	1	5.17821074703499e-08	7.2858202782712	rs408842942	14:13780897	intron_variant	ACSF3
oar3_OAR14_13999881	14	0.0789474	0.458333	5.52796	1	3.23975891486147e-08	7.48948730641095	rs405108466	14:14019130	intron_variant	SPG7
oar3_OAR14_14000857	14	0	0.0104167	5.51057	1	3.57673530061638e-08	7.44651319899985	rs403304102	14:14019914	intron_variant	SPG7
oar3_OAR14_14002347	14	0	0.302083	5.56327	1	2.64765753550392e-08	7.57713818994961	rs429060456	14:14021338	intron_variant	SPG7
oar3_OAR14_14033527	14	0.0789474	0.427083	5.48644	1	4.10114631662524e-08	7.38709473610891	rs402566843	14:14052555	intron_variant	CPNE7
oar3_OAR14_14063497	14	0.0526316	0.34375	2163453	1	7.36861487118656e-09	8.13261414176591	rs423462163	14:14082732	intron_variant	DPEP1
oar3_OAR14_14068790	14	0	0	5.59933	1	2.1518183240858e-08	7.66719439851573	rs405329334	14:14088092	missense_variant	DPEP1
oar3_OAR14_14069913	14	0.105263	0.333333	5.86099	1	4.60115688738379e-09	8.3371329581798	rs429516765	14:14089215	downstream_gene_variant	DPEP1
oar3_OAR14_14082497	14	0.0789474	0.114583	5.83957	1	5.23357238018301e-09	8.2812017651722	rs406709740	14:14101736	intron_variant	CHMP1A
oar3_OAR14_14082769	14	0	0.0729167	5.85723	1	4.70651109497984e-09	8.32730091318272	rs429138859	14:14102008	intron_variant	CHMP1A
oar3_OAR14_14089181	14	0	0.427083	6.0536	1	1.41644073477817e-09	8.84880159205584	rs419474160	14:14108568	upstream_gene_variant	CHMP1A
oar3_OAR14_14092571	14	0.0263158	0.208333	5.86257	1	4.55757374569009e-09	8.34126629533625	rs404706241	14:14111956	upstream_gene_variant	CDK10
oar3_OAR14_14103318	14	0	0.166667	5.88881	1	3.88986337251714e-09	8.41006565255705	rs426626144	14:14122412	3_prime_UTR_variant	CDK10
oar3_OAR14_14110235	14	0.0526316	0.416667	6.17699	1	6.53352097038094e-10	9.18485271062377	rs420959501	14:14129326	upstream_gene_variant	SPATA2L
oar3_OAR14_14125287	14	0.0526316	0.21875	2704378	1	3.02197584381075e-09	8.5197090115197	rs419065375	14:14145395	intron_variant	ZNF276
oar3_OAR14_14136488	14	0.0263158	0.270833	5.82827	1	5.60049158646923e-09	8.25177385086506	rs421577182	14:14156578	downstream_gene_variant	ZNF276
oar3_OAR14_14144222	14	0.0263158	0.21875	5.78012	1	7.46473620133778e-09	8.12698553533717	rs162096622	14:14164307	missense_variant	FANCA
oar3_OAR14_14156977	14	0	0.479167	5.67307	1	1.40260881866741e-08	7.85306343487503	rs423605197	14:14176901	intron_variant	FANCA
oar3_OAR14_14195923	14	0.0263158	0.25	5.44848	1	5.08021026015509e-08	7.29411831272879	rs411233363	14:14215979	intron_variant	SPIRE2
oar3_OAR14_14205292	14	0	0.416667	5.62863	1	1.81646572967275e-08	7.74077279133522	rs160909797	14:14225326	3_prime_UTR_variant	SPIRE2
oar3_OAR14_14205679	14	0.0263158	0.229167	5.52856	1	3.22870002190021e-08	7.49097230335241	rs412028152	14:14225713	3_prime_UTR_variant	SPIRE2
oar3_OAR14_14424908	14	0.0263158	0.34375	5.55145	1	2.83309751664207e-08	7.54773847658769	rs424751166	14:14448141	intron_variant	SHCBP1
oar3_OAR14_14428820	14	0.0263158	0.239583	5.84059	1	5.20162751852019e-09	8.28386075026454	rs413492695	14:14452050	intron_variant	SHCBP1
OAR14_14626216.1	14	0	0.145833	5.62483	1	1.85690751976917e-08	7.73120972504539	rs415137448	14:14452433	intron_variant	SHCBP1
oar3_OAR14_14437096	14	0.0789474	0.4375	1807708	1	1.30889225224137e-08	7.88309610301609	rs422408371	14:14460286	intron_variant	SHCBP1
oar3_OAR14_14479212	14	0.0789474	0.489583	5.72427	1	1.0387943220063e-08	7.98347043286645	rs405276898	14:14503494	intergenic_variant	-
oar3_OAR14_14486899	14	0.0789474	0.25	2231024	1	6.59992813047947e-09	8.18046079365603	rs401459657	14:14511938	intergenic_variant	-
oar3_OAR14_14498500	14	0.0789474	0.21875	5.74928	1	8.96242878588005e-09	8.04757428214949	rs160910714	14:14523567	3_prime_UTR_variant	VPS35
oar3_OAR14_14502119	14	0.0789474	0.4375	5.77773	1	7.57151810628043e-09	8.1208170347562	rs429935813	14:14527175	intron_variant	VPS35
oar3_OAR14_14530851	14	0.0789474	0.333333	1758034	1	1.41717979561728e-08	7.84857504792401	rs160910845	14:14555858	upstream_gene_variant	VPS35
oar3_OAR14_14536279	14	0.0526316	0.145833	5.65868	1	1.52541673594267e-08	7.81661149310682	rs401979468	14:14561309	3_prime_UTR_variant	ORC6
oar3_OAR14_14536433	14	0.105263	0.354167	5.81618	1	6.02076333647683e-09	8.22034844365853	rs423707000	14:14561463	downstream_gene_variant	ORC6
oar3_OAR14_14550304	14	0	0.177083	5.62031	1	1.90615118539517e-08	7.71984265648943	rs193642209	14:14575555	3_prime_UTR_variant	MYLK3
oar3_OAR14_14553848	14	0.105263	0.1875	1554595	1	1.9588133025345e-08	7.70800695529824	rs399172084	14:14579099	intron_variant	MYLK3
oar3_OAR14_14564855	14	0.0526316	0.479167	5.55072	1	2.84495438099149e-08	7.54592469315028	rs414570699	14:14590039	intron_variant	MYLK3
oar3_OAR14_14670886	14	0.0789474	0.479167	5.43858	1	5.37068936361376e-08	7.2699699661443	rs421154015	14:14696000	intron_variant	-
oar3_OAR14_14796039	14	0.0263158	0.385417	5.48644	1	4.10114631662524e-08	7.38709473610891	rs409569387	14:14819024	intergenic_variant	-
oar3_OAR14_14808534	14	0.0263158	0.5	5.64395	1	1.66192356987602e-08	7.77938895284092	rs401922710	14:14831759	intergenic_variant	-
oar3_OAR14_14823342	14	0.0526316	0.416667	5.75722	1	8.55104387579048e-09	8.06798086517557	rs428427005	14:14846792	intergenic_variant	-
oar3_OAR14_14825622	14	0.0526316	0.21875	5.61503	1	1.96528144916669e-08	7.70657524525437	rs421190824	14:14849091	intergenic_variant	-
XPEHH SAL_TEX
oar3_OAR1_103203793	1	0.104167	0.3125	5.79863	1	6.6858863204313e-09	8.17484101195361	1:103203793-103203793	rs404778283	1:104629034	intergenic_variant	-
oar3_OAR1_103203807	1	0.0833333	0.5	6.0602	1	1.35952396066825e-09	8.86661313386956	1:103203807-103203807	rs412134637	1:104629035	intergenic_variant	-
oar3_OAR1_103204668	1	0.1875	0.229167	5.81187	1	6.1778809141634e-09	8.2091604674849	1:103204668-103204668	rs410856999	1:104629036	intergenic_variant	-
oar3_OAR1_103231434	1	0.104167	0.3125	6.02695	1	1.67082664106414e-09	8.77706860859551	1:103231434-103231434	rs418213918	1:104629037	intron_variant	IL6R
oar3_OAR1_103234360	1	0	0.21875	6.04864	1	1.46073654549445e-09	8.83542810518503	1:103234360-103234360	rs417809955	1:104629038	intron_variant	IL6R
oar3_OAR1_103239232	1	0.125	0.4375	6.49096	1	8.52911243753383e-11	10.0690961603374	1:103239232-103239232	rs427522215	1:104629039	missense_variant	IL6R
s11516.1	1	0	0.0416667	6.22778	1	4.73090744960487e-10	9.3250555479394	1:103243578-103243578	rs426437175	1:104629040	intron_variant	IL6R
oar3_OAR1_103244364	1	0	0.395833	6.54225	1	6.06000864672787e-11	10.2175267561599	1:103244364-103244364	rs159635914	1:104629041	synonymous_variant	IL6R
oar3_OAR1_103252639	1	0.0208333	0	5.90203	1	3.59055851992976e-09	8.44483799062586	1:103252639-103252639	rs404780764	1:104629042	intron_variant	IL6R
oar3_OAR1_103260887	1	0.1875	0.479167	6.02746	1	1.66556454068914e-09	8.77843853371908	1:103260887-103260887	rs405976737	1:104629043	intron_variant	IL6R
s37342.1	1	0.166667	0.145833	5.80007	1	6.62872427103591e-09	8.17857004555602	1:103261698-103261698	rs427871337	1:104629044	intron_variant	IL6R
oar3_OAR1_103264574	1	0	0.177083	5.89397	1	3.77025648909008e-09	8.42362910390364	1:103264574-103264574	rs424009623	1:104629045	intron_variant	IL6R
oar3_OAR1_103272649	1	0.0416667	0.479167	6.01633	1	1.78415676934358e-09	8.74856698792538	1:103272649-103272649	rs411600381	1:104629046	3_prime_UTR_variant	IL6R
oar3_OAR1_103275491	1	0	0.145833	5.81144	1	6.19377326234581e-09	8.20804469706035	1:103275491-103275491	rs427416859	1:104629047	intron_variant	IL6R
oar3_OAR1_103280394	1	0.0208333	0.34375	5.85826	1	4.67741958097747e-09	8.3299936706025	1:103280394-103280394	rs411767009	1:104629048	intron_variant	IL6R
oar3_OAR1_103493656	1	0.125	0.479167	5.79104	1	6.99519134944898e-09	8.1552004011331	1:103493656-103493656	rs159635048	1:104629049	downstream_gene_variant	KCNN3
oar3_OAR1_103563898	1	0.104167	0.46875	5.73109	1	9.97872993265317e-09	8.00092473109148	1:103563898-103563898	rs417339458	1:104629050	intron_variant	KCNN3
oar3_OAR1_103580250	1	0.104167	0.34375	5.89678	1	3.70663528082875e-09	8.43102014483529	1:103580250-103580250	rs425420817	1:104629051	intron_variant	KCNN3
oar3_OAR1_103590507	1	0.0208333	0.395833	6.16989	1	6.83375179447341e-10	9.16534079905908	1:103590507-103590507	rs429867097	1:104629052	intron_variant	KCNN3
oar3_OAR1_103598844	1	0.0416667	0.322917	6.21741	1	5.05427879569212e-10	9.29634080592793	1:103598844-103598844	rs416941579	1:104629053	intron_variant	KCNN3
oar3_OAR1_103599516	1	0.145833	0.354167	6.16568	1	7.0180884392381e-10	9.15378116327492	1:103599516-103599516	rs418842710	1:104629054	intron_variant	KCNN3
oar3_OAR1_103609594	1	0.104167	0.46875	6.08302	1	1.1793962904499e-09	8.92834024254064	1:103609594-103609594	rs423152202	1:104629055	intron_variant	KCNN3
oar3_OAR1_103609645	1	0.0208333	0.0104167	2378216	1	5.18572630969759e-09	8.28519040799179	1:103609645-103609645	rs405759631	1:104629056	intron_variant	KCNN3
s17035.1	1	0	0.125	5.91914	1	3.23629397002845e-09	8.48995203595885	1:103616637-103616637	rs401992607	1:104629057	intron_variant	KCNN3
oar3_OAR1_103621482	1	0.1875	0.34375	5.97459	1	2.30669563533383e-09	8.63700970613575	1:103621482-103621482	rs411837875	1:104629058	intron_variant	KCNN3
oar3_OAR1_103623514	1	0.104167	0.5	6.03362	1	1.60326831547145e-09	8.79499379007422	1:103623514-103623514	rs400261946	1:104629059	intron_variant	KCNN3
oar3_OAR1_103633991	1	0.0625	0.489583	5.92022	1	3.215112398657e-09	8.49280383976519	1:103633991-103633991	rs410669066	1:104629060	intron_variant	KCNN3
oar3_OAR1_103644389	1	0.104167	0.458333	5.95014	1	2.67913226844695e-09	8.57200584479469	1:103644389-103644389	rs419004502	1:104629061	intron_variant	KCNN3
oar3_OAR1_103648467	1	0.0625	0.21875	5.78873	1	7.09205894805236e-09	8.14922766327029	1:103648467-103648467	rs419880436	1:104629062	intron_variant	KCNN3
oar3_OAR1_103651481	1	0.145833	0.375	5.89071	1	3.84539861057124e-09	8.4150586349526	1:103651481-103651481	rs405179673	1:104629063	intron_variant	KCNN3
oar3_OAR1_103658300	1	0.0208333	0.239583	5.91709	1	3.27687406434429e-09	8.48454024894759	1:103658300-103658300	rs415087992	1:104629064	intron_variant	KCNN3
oar3_OAR1_103659894	1	0.145833	0.40625	5.94543	1	2.75732064226861e-09	8.55951272788375	1:103659894-103659894	rs413820453	1:104629065	intron_variant	KCNN3
oar3_OAR1_103672208	1	0.0625	0.479167	5.93093	1	3.01223621564701e-09	8.52111097432739	1:103672208-103672208	rs428217927	1:104629066	intergenic_variant	-
oar3_OAR1_103674579	1	0.104167	0.40625	5.80098	1	6.59284643251643e-09	8.18092704018038	1:103674579-103674579	rs429357497	1:104629067	intergenic_variant	-
oar3_OAR1_103712195	1	0.0416667	0.291667	5.76914	1	7.9677092475999e-09	8.09866652228351	1:103712195-103712195	rs159634805	1:104629068	downstream_gene_variant	PMVK
oar3_OAR1_103715423	1	0.0416667	0.3125	5.90438	1	3.53975411993228e-09	8.45102690409435	1:103715423-103715423	rs405182164	1:104629069	3_prime_UTR_variant	PMVK
oar3_OAR1_103716906	1	0	0.135417	2027583	1	9.18666782037568e-09	8.03684198694314	1:103716906-103716906	rs408391343	1:104629070	missense_variant	PMVK
oar3_OAR1_103725417	1	0.145833	0.416667	5.74516	1	9.18341082725574e-09	8.03699598673612	1:103725417-103725417	rs408098459	1:104629071	missense_variant	PMVK
oar3_OAR1_103737030	1	0.104167	0.458333	5.84449	1	5.08122563085757e-09	8.29403151989767	1:103737030-103737030	rs404929663	1:104629072	downstream_gene_variant	-
oar3_OAR1_103744512	1	0.0208333	0.0416667	5.73294	1	9.87045575565139e-09	8.00566279387598	1:103744512-103744512	rs423833893	1:104629073	intron_variant	PBXIP1
oar3_OAR1_103745724	1	0.0208333	0.166667	5.75821	1	8.50105580209865e-09	8.07052713304449	1:103745724-103745724	rs193633958	1:104629074	missense_variant	PBXIP1
oar3_OAR1_103746920	1	0.0625	0.427083	5.81595	1	6.02904871671409e-09	8.21975120687696	1:103746920-103746920	rs403259877	1:104629075	splice_region_variant,splice_polypyrimidine_tract_variant,intron_variant	PBXIP1
oar3_OAR1_103767251	1	0.0625	0.395833	5.73309	1	9.86172698942464e-09	8.00604702458196	1:103767251-103767251	rs430241476	1:104629076	intron_variant	SHC1
oar3_OAR1_103908343	1	0.104167	0.4375	5.73648	1	9.66644586646451e-09	8.01473317682808	1:103908343-103908343	rs428894324	1:104629077	upstream_gene_variant	EFNA1
oar3_OAR1_103922530	1	0.0208333	0.270833	5.80954	1	6.26447260522316e-09	8.20311548560878	1:103922530-103922530	rs425079412	1:104629078	downstream_gene_variant	EFNA1
oar3_OAR1_103929614	1	0.166667	0.4375	5.95561	1	2.5910355177837e-09	8.5865266336866	1:103929614-103929614	rs416708510	1:104629079	downstream_gene_variant	SUB1
oar3_OAR1_103937706	1	0.104167	0.28125	5.83713	1	5.31076588893381e-09	8.27484284288234	1:103937706-103937706	rs411865560	1:104629080	downstream_gene_variant	KRTCAP2
s24278.1	1	0.125	0.333333	5.78643	1	7.18980273553713e-09	8.1432830250612	1:103939590-103939590	rs400440402	1:104629081	intron_variant	KRTCAP2
oar3_OAR1_103976867	1	0.166667	0.4375	5.82509	1	5.70818297827174e-09	8.24350211383699	1:103976867-103976867	rs426448206	1:104629082	downstream_gene_variant	MTX1
oar3_OAR1_104029337	1	0.0208333	0.1875	5.73385	1	9.8176164260877e-09	8.00799393977411	1:104029337-104029337	rs412971422	1:104629083	downstream_gene_variant	HCN3
oar3_OAR1_104047999	1	0.104167	0.4375	2273757	1	6.15466838159535e-09	8.21079534223277	1:104047999-104047999	rs408156262	1:104629084	intergenic_variant	-
oar3_OAR1_104308040	1	0.0416667	0.458333	5.80907	1	6.28208212953807e-09	8.20189639010052	1:104308040-104308040	rs410307781	1:104629085	intron_variant	DAP3
oar3_OAR1_104309204	1	0.0208333	0.291667	5.864	1	4.51847476970873e-09	8.34500813839312	1:104309204-104309204	rs399607767	1:104629086	intron_variant	DAP3
oar3_OAR1_104317425	1	0.0208333	0.177083	5.77885	1	7.52129439756348e-09	8.1237074118892	1:104317425-104317425	rs159631602	1:104629087	synonymous_variant	DAP3
oar3_OAR1_104322693	1	0.0625	0.28125	5.82415	1	5.74040020240851e-09	8.24105782891929	1:104322693-104322693	rs416068253	1:104629088	3_prime_UTR_variant	DAP3
oar3_OAR1_104337803	1	0.0833333	0.3125	5.94338	1	2.792041649094e-09	8.5540781075973	1:104337803-104337803	rs161758040	1:104629089	downstream_gene_variant	MSTO1
oar3_OAR1_104338728	1	0.104167	0.34375	6.04122	1	1.52953255346213e-09	8.815441275372	1:104338728-104338728	rs418498649	1:104629090	downstream_gene_variant	MSTO1
oar3_OAR1_104349462	1	0.1875	0.40625	5.93736	1	2.89648195261329e-09	8.5381291731566	1:104349462-104349462	rs159631375	1:104629091	missense_variant	-
oar3_OAR1_104349722	1	0	0.0520833	5.76303	1	8.26171028760435e-09	8.0829300384445	1:104349722-104349722	rs428496510	1:104629092	missense_variant	-
oar3_OAR1_104349991	1	0.0208333	0.03125	5.76305	1	8.2607309350078e-09	8.08298152326121	1:104349991-104349991	rs162297961	1:104629093	missense_variant	-
oar3_OAR1_104350766	1	0	0.0729167	5.77088	1	7.88586189397872e-09	8.10315083304623	1:104350766-104350766	rs420702656	1:104629094	missense_variant	-
oar3_OAR1_104359155	1	0.125	0.260417	5.82597	1	5.67818163113831e-09	8.24579071957003	1:104359155-104359155	rs420370048	1:104629095	intron_variant	-
oar3_OAR1_104373104	1	0.125	0.125	5.76221	1	8.30196108503994e-09	8.08081930668287	1:104373104-104373104	rs403831220	1:104629096	intron_variant	-
oar3_OAR1_104374135	1	0.145833	0.489583	6.0614	1	1.34941775290472e-09	8.86985358057628	1:104374135-104374135	rs401637500	1:104629097	intron_variant	-
oar3_OAR1_104376446	1	0	0.177083	6.1081	1	1.00824177839276e-09	8.99643531071704	1:104376446-104376446	rs420111851	1:104629098	intron_variant	-
OAR1_112239116.1	1	0.0625	0.416667	5.95813	1	2.55140527981677e-09	8.59322055008953	1:104387479-104387479	rs400564045	1:104629099	intron_variant	-
oar3_OAR1_104397936	1	0.229167	0.229167	5.90074	1	3.6187479359481e-09	8.44144166664016	1:104397936-104397936	rs407152570	1:104629100	intron_variant	-
oar3_OAR1_104411328	1	0.25	0.302083	2683559	1	3.1286802410603e-09	8.5046388205672	1:104411328-104411328	rs410652761	1:104629101	intron_variant	-
oar3_OAR1_104413424	1	0.0208333	0.291667	5.88362	1	4.01388828244086e-09	8.39643471929115	1:104413424-104413424	rs398667850	1:104629102	intron_variant	-
oar3_OAR1_104417903	1	0.229167	0.416667	2237233	1	6.53333940295606e-09	8.18486477989343	1:104417903-104417903	rs412356127	1:104629103	intron_variant	-
oar3_OAR1_104451808	1	0.0625	0.177083	5.74291	1	9.30631960165116e-09	8.03122203681779	1:104451808-104451808	rs421006888	1:104629104	intergenic_variant	-
oar3_OAR1_104453857	1	0.125	0.270833	5.82329	1	5.77003043732006e-09	8.23882189590401	1:104453857-104453857	rs408881470	1:104629105	intergenic_variant	-
oar3_OAR1_104596004	1	0.208333	0.416667	5.89559	1	3.73344946497204e-09	8.42788972279624	1:104596004-104596004	rs398785780	1:104629106	intron_variant	ARHGEF2
oar3_OAR1_104600263	1	0.166667	0.322917	5.95599	1	2.58502137488408e-09	8.58753586148461	1:104600263-104600263	rs428369282	1:104629107	upstream_gene_variant	ARHGEF2
oar3_OAR1_105176711	1	0.0416667	0.40625	5.81413	1	6.09500356648586e-09	8.2150260359185	1:105176711-105176711	rs417511776	1:104629108	upstream_gene_variant	BCAN
oar3_OAR1_105177113	1	0.0416667	0.25	5.74568	1	9.15523053466499e-09	8.03833071540681	1:105177113-105177113	rs421142544	1:104629109	upstream_gene_variant	BCAN
oar3_OAR1_105187699	1	0.0625	0.364583	5.77616	1	7.64247032409803e-09	8.11676623897485	1:105187699-105187699	rs404789764	1:104629110	intron_variant	BCAN
oar3_OAR1_105206477	1	0.0416667	0.291667	5.78183	1	7.38923596176254e-09	8.13140046481826	1:105206477-105206477	rs159628379	1:104629111	missense_variant	NES
oar3_OAR2_127516494	2	0.125	0.3125	5.76397	1	8.21580252871613e-09	8.0853500077895	2:127516494-127516494	rs420772826	1:104629112	intergenic_variant	-
oar3_OAR2_127517790	2	0.166667	0.291667	5.81549	1	6.04565276311899e-09	8.21855680049131	2:127517790-127517790	rs416925235	1:104629113	intergenic_variant	-
oar3_OAR2_127520726	2	0.104167	0.46875	5.82198	1	5.81545099444205e-09	8.23541659962812	2:127520726-127520726	rs418528759	1:104629114	intergenic_variant	-
oar3_OAR2_127526752	2	0	0.260417	2195594	1	6.99269253124929e-09	8.15535556727205	2:127526752-127526752	rs414043387	1:104629115	intergenic_variant	-
oar3_OAR2_127532513	2	0	0.34375	5.82656	1	5.65815305030819e-09	8.24732530926409	2:127532513-127532513	rs409085488	1:104629116	intergenic_variant	-
oar3_OAR2_127539358	2	0.0625	0.385417	5.76371	1	8.22847554656218e-09	8.08468061716207	2:127539358-127539358	rs430584013	1:104629117	intergenic_variant	-
XPEHH SAL_IF
SNP	CHR	p1	p2	normxpehh	crit	pvalue	log
oar3_OAR11_25406891	11	0.130435	0.385417	6.07001	1	1.2790228552219e-09	8.89312169492082	11:25406891-25406891	rs407840432	11:25671027	intergenic_variant	-
oar3_OAR11_25419212	11	0.108696	0.208333	2417297	1	4.86281176985696e-09	8.31311254081524	11:25419212-25419212	rs424839694	11:25683357	intergenic_variant	-
oar3_OAR11_25420149	11	0	0.34375	5.98779	1	2.12711454642641e-09	8.67220912244262	11:25420149-25420149	rs422366628	11:25684294	intergenic_variant	-
oar3_OAR11_25431333	11	0	0.489583	5.99131	1	2.08157419045706e-09	8.6816081055882	11:25431333-25431333	rs428497626	11:25695472	intergenic_variant	-
oar3_OAR11_25460658	11	0.130435	0.25	5.88946	1	3.87459571601038e-09	8.41177360605202	11:25460658-25460658	rs410605064	11:25724615	intergenic_variant	-
oar3_OAR11_25462730	11	0.152174	0.385417	6.00288	1	1.93847889325307e-09	8.71253892336125	11:25462730-25462730	rs410555423	11:25726687	intergenic_variant	-
oar3_OAR11_25483344	11	0.173913	0.197917	5.95699	1	2.56925957378387e-09	8.59019201649382	11:25483344-25483344	rs410010361	11:25747387	intergenic_variant	-
oar3_OAR11_25493631	11	0.0217391	0.375	6.07975	1	1.20370072296942e-09	8.91948147862588	11:25493631-25493631	rs413220748	11:25757672	intergenic_variant	-
oar3_OAR11_25497694	11	0.0217391	0.135417	6.13456	1	8.53952106377273e-10	9.06856648589102	11:25497694-25497694	rs404895699	11:25761729	intergenic_variant	-
oar3_OAR11_25500183	11	0.0217391	0.489583	6.19566	1	5.80412972828559e-10	9.23626288919623	11:25500183-25500183	rs406169788	11:25764161	intergenic_variant	-
oar3_OAR11_25502209	11	0.0217391	0.427083	6.12664	1	8.97542339948709e-10	9.04694505520383	11:25502209-25502209	rs427342075	11:25766187	intergenic_variant	-
oar3_OAR11_25510924	11	0.130435	0.114583	5.98182	1	2.20658042052957e-09	8.65628023973016	11:25510924-25510924	rs428840373	11:25774856	intergenic_variant	-
oar3_OAR11_25512193	11	0	0.239583	5.97981	1	2.23398036611262e-09	8.65092064810779	11:25512193-25512193	rs428748989	11:25776126	intergenic_variant	-
oar3_OAR11_25515923	11	0	0.135417	5.79775	1	6.72105438897476e-09	8.17256259013172	11:25515923-25515923	rs401115726	11:25779858	intergenic_variant	-
oar3_OAR11_25527889	11	0.0217391	0.46875	2490345	1	4.31088626819605e-09	8.36543343475373	11:25527889-25527889	rs409083292	11:25791828	intergenic_variant	-
oar3_OAR11_25664212	11	0.130435	0.333333	5.73453	1	9.77831168540421e-09	8.00973612363858	11:25664212-25664212	rs424145452	11:25927045	intron_variant	NLRP1
oar3_OAR11_25823353	11	0	0.3125	2294941	1	5.9449134572093e-09	8.22585446322023	11:25823353-25823353	rs408424534	11:26086245	intron_variant	RABEP1
oar3_OAR11_25830773	11	0.0217391	0.364583	5.88389	1	4.00734227824916e-09	8.39714356168349	11:25830773-25830773	rs400836612	11:26093665	intron_variant	RABEP1
oar3_OAR11_25835899	11	0.0652174	0.239583	5.78677	1	7.17527157713299e-09	8.14416165665415	11:25835899-25835899	rs408088299	11:26098791	intron_variant	RABEP1
oar3_OAR11_25936980	11	0.0869565	0.364583	2445056	1	4.64542520723306e-09	8.33297452780526	11:25936980-25936980	rs402917964	11:26198800	intron_variant	ZFP3
oar3_OAR11_25961923	11	0.0217391	0.21875	6.05675	1	1.38899201462851e-09	8.85730025103182	11:25961923-25961923	rs403981319	11:26223804	missense_variant	ZFP3
oar3_OAR11_25965731	11	0	0.28125	6.40874	1	1.46727166460442e-10	9.83348946930889	11:25965731-25965731	rs417632212	11:26227612	intron_variant	ZFP3
oar3_OAR11_25968254	11	0.0217391	0.489583	6.43269	1	1.25365170887311e-10	9.90182310299837	11:25968254-25968254	rs428102283	11:26230135	intron_variant	ZFP3
oar3_OAR11_25977553	11	0	0.46875	6.20886	1	5.33703417212633e-10	9.27270001647346	11:25977553-25977553	rs419245302	11:26239459	intron_variant	ZFP3
OAR11_27165440.1	11	0.0217391	0.333333	5.98685	1	2.13943917979322e-09	8.66970005517474	11:25984725-25984725	rs413445059	11:26246637	intron_variant	ZFP3
oar3_OAR11_25997614	11	0.0869565	0	5.75656	1	8.58452789838769e-09	8.06628358364375	11:25997614-25997614	rs401644803	11:26259504	intron_variant	ZFP3
oar3_OAR11_25998002	11	0.0217391	0.239583	5.95153	1	2.65647314882581e-09	8.57569456950607	11:25998002-25998002	rs403861351	11:26259892	5_prime_UTR_variant	ZFP3
oar3_OAR11_26007935	11	0	0.479167	5.95995	1	2.52315122762953e-09	8.5980567188218	11:26007935-26007935	rs406893621	11:26269822	intron_variant	KIF1C
oar3_OAR11_26117327	11	0	0.447917	5.75446	1	8.69191821886528e-09	8.06088436855292	11:26117327-26117327	rs429185833	11:26376780	intron_variant	MINK1
oar3_OAR11_26185164	11	0	0.458333	5.93348	1	2.96580142270715e-09	8.52785793082268	11:26185164-26185164	rs161041544	11:26444886	downstream_gene_variant	GLTPD2
oar3_OAR11_26198678	11	0	0.375	5.84912	1	4.94180483905899e-09	8.30611440968128	11:26198678-26198678	rs421474580	11:26458482	intron_variant	TM4SF5
oar3_OAR11_26210191	11	0.108696	0.447917	5.91318	1	3.35565117455423e-09	8.47422319112103	11:26210191-26210191	rs409660532	11:26470061	intergenic_variant	-
oar3_OAR11_26214835	11	0.108696	0.40625	5.87372	1	4.26122874987205e-09	8.37046515152106	11:26214835-26214835	rs411522980	11:26474850	upstream_gene_variant	-
XPEHH SAL_MER
oar3_OAR2_84467934	2	0	0.458333	2.42954	1	0.0151179966190015	1.82050575612044	2:84467934-84467934	rs420912033	2:85052280	intron_variant	BNC2
oar3_OAR4_7407111	4	0.0555556	0.25	234884	1	0.0241773013400931	1.61659217653205	4:7407111-7407111	rs407025417	4:8239155	intron_variant	ABCA13
oar3_OAR6_44271555	6	0.0833333	0.302083	2.40289	1	0.0162660795065339	1.78871710925433	6:44271555-44271555	rs421950321	6:44992963	intron_variant	CCDC149
oar3_OAR6_44276376	6	0.25	0.322917	2.37795	1	0.017409186361539	1.75922152566332	6:44276376-44276376	rs416196876	6:44997793	intron_variant	CCDC149
oar3_OAR6_44281695	6	0.305556	0.479167	2.37043	1	0.0177674080053712	1.75037592453408	6:44281695-44281695	rs398832749	6:45002873	intron_variant	CCDC149
oar3_OAR6_44299007	6	0.277778	0.364583	2.29515	1	0.0217245294799191	1.66304962093166	6:44299007-44299007	rs398835118	6:45020247	intron_variant	CCDC149
oar3_OAR6_44315022	6	0.194444	0.40625	2.32454	1	0.0200965703121503	1.69687805310684	6:44315022-44315022	rs407108971	6:45036196	intron_variant	CCDC149
oar3_OAR6_44343372	6	0.194444	0.479167	2.24381	1	0.02484462872613	1.6047674888922	6:44343372-44343372	rs427144752	6:45064503	intron_variant	CCDC149
oar3_OAR6_44355594	6	0.138889	0.177083	2.26126	1	0.0237431616247776	1.62446145114505	6:44355594-44355594	rs409845852	6:45076564	intron_variant	CCDC149
oar3_OAR6_44356488	6	0.25	0.458333	2.53652	1	0.0111960347296817	1.95093576303852	6:44356488-44356488	rs418269337	6:45077460	intron_variant	CCDC149
oar3_OAR6_44365520	6	0.166667	0.239583	2.58351	1	0.00978006318591483	2.00965833936317	6:44365520-44365520	rs409620284	6:45086493	intron_variant	CCDC149
oar3_OAR6_44365917	6	0.333333	0.416667	2.79554	1	0.0051813089563956	2.28556051038471	6:44365917-44365917	rs427824195	6:45086890	intron_variant	CCDC149
oar3_OAR6_44369810	6	0.0833333	0.177083	2.29991	1	0.0214533194379073	1.66850550058736	6:44369810-44369810	rs428981564	6:45090783	intron_variant	CCDC149
s24127.1	6	0.333333	0.458333	2.29333	1	0.0218290133208351	1.66096589411225	6:44370407-44370407	rs429828110	6:45091380	intron_variant	CCDC149
oar3_OAR6_44389582	6	0.0277778	0.208333	2.63336	1	0.00845446824559613	2.07291370270441	6:44389582-44389582	rs415143473	6:45110792	intergenic_variant	-
oar3_OAR6_44410930	6	0.0833333	0.114583	2.35396	1	0.0185746097460104	1.73108030203224	6:44410930-44410930	rs406597280	6:45132749	intergenic_variant	-
oar3_OAR6_44420704	6	0	0.0520833	2.29569	1	0.0216936126296761	1.66366811905596	6:44420704-44420704	rs427289767	6:45142770	intergenic_variant	-
oar3_OAR6_44431304	6	0.111111	0.333333	2.45174	1	0.0142167344490677	1.8472001485864	6:44431304-44431304	rs418253581	6:45153366	intergenic_variant	-
oar3_OAR6_44655710	6	0.25	0.375	2.39548	1	0.0165986197596042	1.77992802374967	6:44655710-44655710	rs421636222	6:45375908	intron_variant	PI4K2B
oar3_OAR6_44667751	6	0.0555556	0.197917	2.47954	1	0.0131551973879317	1.88090263113233	6:44667751-44667751	rs413215394	6:45388072	intron_variant	PI4K2B
oar3_OAR6_44683638	6	0.305556	0.458333	2.49637	1	0.0125471650040824	1.90145439069039	6:44683638-44683638	rs420416718	6:45404016	intron_variant	PI4K2B
oar3_OAR6_44686673	6	0.111111	0.15625	2.49928	1	0.0124445941323928	1.90501926289119	6:44686673-44686673	rs421302188	6:45407051	intron_variant	PI4K2B
oar3_OAR6_44715921	6	0.111111	0.395833	2.68196	1	0.00731922107510532	2.13553513489561	6:44715921-44715921	rs159961298	6:45436361	missense_variant	ZCCHC4
oar3_OAR6_44722842	6	0.0833333	0.416667	2.55356	1	0.0106627905669447	1.97212912089816	6:44722842-44722842	rs401521991	6:45443203	intron_variant	ZCCHC4
oar3_OAR6_45637315	6	0.111111	0.416667	2.24158	1	0.0249885297768009	1.60225929523833	6:45637315-45637315	rs410767942	6:46361477	intron_variant	RBPJ
oar3_OAR6_45827680	6	0.305556	0.479167	2.45669	1	0.0140223630031424	1.85317879430436	6:45827680-45827680	rs399131078	6:46551401	intergenic_variant	-
oar3_OAR6_45828646	6	0.222222	0.447917	2.40575	1	0.0161393050151989	1.79211517064014	6:45828646-45828646	rs405774572	6:46552367	intergenic_variant	-
oar3_OAR6_45846336	6	0.222222	0.479167	2.41015	1	0.0159459629968087	1.79734924803775	6:45846336-45846336	rs404730187	6:46569137	intergenic_variant	-
oar3_OAR6_45856374	6	0.0277778	0.166667	2.33284	1	0.0196565444167867	1.70649282793965	6:45856374-45856374	rs427371680	6:46579256	intergenic_variant	-
OAR6_50860226.1	6	0.25	0.291667	2.32052	1	0.020312764276386	1.69223097131252	6:45864403-45864403	rs409520524	6:46587266	upstream_gene_variant	TBC1D19
oar3_OAR6_45885990	6	0.194444	0.4375	2.25589	1	0.0240775209528486	1.6183882305339	6:45885990-45885990	rs399259569	6:46608840	intron_variant	TBC1D19
oar3_OAR6_45892638	6	0.194444	0.354167	2.29121	1	0.0219512708769673	1.65854033105391	6:45892638-45892638	rs407052970	6:46615539	intron_variant	TBC1D19
oar3_OAR6_46218249	6	0.305556	0.302083	2.24136	1	0.0250027653262917	1.60201195534665	6:46218249-46218249	rs409289743	6:46940501	intron_variant	STIM2
oar3_OAR6_46242905	6	0.222222	0.427083	2.41163	1	0.015881389041734	1.79911151533599	6:46242905-46242905	rs426737891	6:46965514	intron_variant	STIM2
oar3_OAR6_46248416	6	0	0.145833	2.30007	1	0.0214442545772996	1.6686890456521	6:46248416-46248416	rs423542125	6:46971025	intron_variant	STIM2
oar3_OAR6_46278057	6	0.0555556	0.333333	2.44029	1	0.0146754756350099	1.83340781428391	6:46278057-46278057	rs428267248	6:47000748	intron_variant	STIM2
oar3_OAR6_46308883	6	0.0555556	0.114583	2.32455	1	0.0200960350298398	1.69688962091399	6:46308883-46308883	rs398127868	6:47031572	intergenic_variant	-
oar3_OAR6_46309786	6	0.0833333	0.239583	2.36727	1	0.017919854352396	1.74666552448459	6:46309786-46309786	rs414459189	6:47032475	intergenic_variant	-
oar3_OAR6_46325144	6	0.222222	0.458333	2.69488	1	0.00704139850014924	2.15234107657104	6:46325144-46325144	rs410636773	6:47047960	intergenic_variant	-
s56769.1	6	0	0.03125	2.47763	1	0.013225821820083	1.87857733246192	6:46329395-46329395	rs595293468	6:47052208	intergenic_variant	-
oar3_OAR6_46330603	6	0	0.0729167	2.50785	1	0.0121468218846818	1.91553733675651	6:46330603-46330603	rs407920483	6:47053404	intergenic_variant	-
oar3_OAR6_46346053	6	0	0.0416667	2.47486	1	0.0133288413145692	1.87520760246614	6:46346053-46346053	rs421629696	6:47068990	intergenic_variant	-
oar3_OAR6_46349901	6	0.0277778	0.0833333	2.54549	1	0.0109124489387058	1.96207777542293	6:46349901-46349901	rs418170456	6:47072838	intergenic_variant	-
oar3_OAR6_46359010	6	0.111111	0.489583	2.88983	1	0.00385450208435873	2.41403171514394	6:46359010-46359010	rs399230212	6:47081910	intergenic_variant	-
oar3_OAR6_46363593	6	0.0833333	0.104167	2.78104	1	0.00541850603723923	2.26612043840988	6:46363593-46363593	rs411332084	6:47086511	intergenic_variant	-
OAR6_51400890.1	6	0.166667	0.458333	2.91887	1	0.00351302694008539	2.45431851975379	6:46365439-46365439	rs419155184	6:47088357	intergenic_variant	-
oar3_OAR6_46372396	6	0.0555556	0.0625	2.75301	1	0.00590500925076256	2.22877941768603	6:46372396-46372396	rs398871436	6:47095320	intergenic_variant	-
oar3_OAR6_46374817	6	0.0833333	0.25	2.76169	1	0.00575030477762123	2.24030913622667	6:46374817-46374817	rs418133510	6:47097741	intergenic_variant	-
oar3_OAR6_46397768	6	0.0833333	0.104167	2.64994	1	0.0080506066683975	2.09417139133277	6:46397768-46397768	rs399173932	6:47120926	intergenic_variant	-
oar3_OAR6_46400668	6	0.277778	0.208333	2.65267	1	0.00798579029117243	2.09768209867242	6:46400668-46400668	rs430014707	6:47123820	intergenic_variant	-
OAR6_51438830.1	6	0.0277778	0.40625	2.85421	1	0.00431440016813039	2.36507957579562	6:46402809-46402809	rs401810218	6:47125960	intergenic_variant	-
oar3_OAR6_46413049	6	0.305556	0.447917	2.82425	1	0.00473914035299677	2.32430042917158	6:46413049-46413049	rs406140611	6:47136205	intergenic_variant	-
oar3_OAR6_46417834	6	0	0.260417	2.82166	1	0.0047775798801807	2.32079204289531	6:46417834-46417834	rs402691777	6:47140991	upstream_gene_variant	-
oar3_OAR6_46427746	6	0.0833333	0.197917	2.48402	1	0.0129908511674552	1.88636239279005	6:46427746-46427746	rs414865862	6:47150928	downstream_gene_variant	-
oar3_OAR6_46435383	6	0.194444	0.458333	2.53211	1	0.0113378416973855	1.9454696110628	6:46435383-46435383	rs428700392	6:47158564	intron_variant,non_coding_transcript_variant	-
oar3_OAR6_46438214	6	0.305556	0.25	2.49392	1	0.0126341015914764	1.89845563524281	6:46438214-46438214	rs419843465	6:47161415	non_coding_transcript_exon_variant	-
OAR6_51483000.1	6	0.222222	0.458333	2.56811	1	0.0102254702155992	1.99031671194217	6:46443441-46443441	rs413102827	6:47166738	intron_variant,non_coding_transcript_variant	-
oar3_OAR6_46447343	6	0.0277778	0.1875	2.58929	1	0.00961740629007463	2.01694203667197	6:46447343-46447343	rs416342368	6:47170636	intron_variant,non_coding_transcript_variant	-
oar3_OAR6_46449911	6	0.0833333	0.385417	2.60087	1	0.0092987683942724	2.03157456918711	6:46449911-46449911	rs414580736	6:47173276	intron_variant,non_coding_transcript_variant	-
oar3_OAR6_46455137	6	0.138889	0.28125	2.57377	1	0.0100597121871996	1.99741444445893	6:46455137-46455137	rs409499586	6:47178491	upstream_gene_variant	-
oar3_OAR6_46455433	6	0.194444	0.416667	2.56741	1	0.0102461383556744	1.98943978405403	6:46455433-46455433	rs411785147	6:47178787	upstream_gene_variant	-
oar3_OAR6_46464261	6	0	0.0208333	2.54232	1	0.0110119304171584	1.95813654151587	6:46464261-46464261	rs410161322	6:47188086	intergenic_variant	-
oar3_OAR6_46472849	6	0	0.0520833	2.57011	1	0.0101666227395904	1.99282329183137	6:46472849-46472849	rs415931298	6:47196739	intergenic_variant	-
oar3_OAR6_46473198	6	0.194444	0.479167	2.61012	1	0.00905104667482327	2.04330119551128	6:46473198-46473198	rs413420488	6:47197090	intergenic_variant	-
oar3_OAR6_46490500	6	0.111111	0.46875	2.62829	1	0.00858153225816894	2.06643516065305	6:46490500-46490500	rs400465907	6:47213102	intergenic_variant	-
oar3_OAR6_46491009	6	0.0277778	0.239583	2.62492	1	0.00866693280885965	2.06213457032833	6:46491009-46491009	rs421875744	6:47213603	intergenic_variant	-
oar3_OAR6_46493472	6	0.166667	0.34375	1400008	1	0.0100733848742334	1.99682457262487	6:46493472-46493472	rs401828628	6:47215943	intergenic_variant	-
oar3_OAR6_46502177	6	0.0277778	0.197917	2.54074	1	0.0110618145000025	1.95617362866389	6:46502177-46502177	rs412865484	6:47224640	intergenic_variant	-
oar3_OAR6_46506866	6	0.166667	0.395833	2.51055	1	0.0120543249978544	1.91885710365357	6:46506866-46506866	rs400103437	6:47229401	intergenic_variant	-
oar3_OAR6_46518526	6	0.333333	0.302083	2.31966	1	0.0203592773007683	1.69123764234014	6:46518526-46518526	rs418672637	6:47233549	intergenic_variant	-
oar3_OAR6_46532787	6	0.25	0.489583	2.36547	1	0.0180072021413483	1.74455376019357	6:46532787-46532787	rs402482233	6:47247806	intergenic_variant	-
oar3_OAR6_46541828	6	0.0277778	0.09375	2.34297	1	0.0191309213018768	1.71826411482964	6:46541828-46541828	rs425871455	6:47256912	intergenic_variant	-
oar3_OAR6_46547427	6	0.0555556	0.114583	2.36418	1	0.0180700305804448	1.74304111246911	6:46547427-46547427	rs424249535	6:47262509	intergenic_variant	-
oar3_OAR6_46551396	6	0.0833333	0.28125	2.39958	1	0.0164138927382212	1.78478840893829	6:46551396-46551396	rs428325565	6:47266478	intergenic_variant	-
oar3_OAR6_46558057	6	0.222222	0.489583	2.39269	1	0.0167253658203686	1.7766243744851	6:46558057-46558057	rs407658969	6:47273148	intergenic_variant	-
oar3_OAR6_46574074	6	0.194444	0.166667	2.27891	1	0.0226724158561907	1.64450220121833	6:46574074-46574074	rs416931876	6:47289185	intergenic_variant	-
oar3_OAR6_46575192	6	0.0555556	0.0833333	2.26877	1	0.0232823162273938	1.63297381634443	6:46575192-46575192	rs405597627	6:47290304	intergenic_variant	-
oar3_OAR6_46576316	6	0	0.0625	2.27183	1	0.0230967801374484	1.63644855976178	6:46576316-46576316	rs429193966	6:47291433	intergenic_variant	-
oar3_OAR6_46585006	6	0.0277778	0.15625	2.40283	1	0.0162687484564908	1.78864585575069	6:46585006-46585006	rs399155653	6:47300133	intergenic_variant	-
oar3_OAR6_46586581	6	0.166667	0.3125	2.57027	1	0.0101619279929359	1.99302388681024	6:46586581-46586581	rs418097903	6:47301644	intergenic_variant	-
oar3_OAR6_46587077	6	0.222222	0.385417	2.58068	1	0.00986059362471144	2.0060969389963	6:46587077-46587077	rs422678256	6:47302139	intergenic_variant	-
oar3_OAR6_46600727	6	0.0555556	0.197917	2.58922	1	0.00961936166736663	2.01685374641731	6:46600727-46600727	rs423739464	6:47315928	intergenic_variant	-
s55289.1	6	0.0555556	0.333333	2.65816	1	0.00785685826068175	2.10475108154507	6:46602091-46602091	rs400056561	6:47317319	intergenic_variant	-
oar3_OAR6_46605631	6	0.194444	0.4375	2.58721	1	0.0096756603516218	2.01431938524664	6:46605631-46605631	rs412839383	6:47320860	intergenic_variant	-
oar3_OAR6_46610773	6	0.0277778	0.15625	2.52938	1	0.0114264239994216	1.9420896646451	6:46610773-46610773	rs426598931	6:47326002	intergenic_variant	-
oar3_OAR6_46616186	6	0	0.09375	2.46328	1	0.0137672355298649	1.86115325761214	6:46616186-46616186	rs411786305	6:47331413	intergenic_variant	-
oar3_OAR6_46617955	6	0.388889	0.375	2.41625	1	0.0156812905382724	1.80461819862946	6:46617955-46617955	rs407468343	6:47333190	intergenic_variant	-
oar3_OAR6_46622145	6	0.138889	0.21875	2.35049	1	0.0187487114386907	1.72702857509874	6:46622145-46622145	rs405568029	6:47337380	intergenic_variant	-
oar3_OAR6_46648927	6	0.333333	0.479167	2.35312	1	0.01861662511194	1.73009904666868	6:46648927-46648927	rs410591482	6:47364224	intergenic_variant	-
oar3_OAR6_46649623	6	0.25	0.239583	2.42188	1	0.015440448316115	1.81134009400104	6:46649623-46649623	rs403938486	6:47364920	intergenic_variant	-
oar3_OAR6_46652421	6	0.0277778	0.21875	2.36252	1	0.0181511620113904	1.74109556682728	6:46652421-46652421	rs406421631	6:47367704	intergenic_variant	-
oar3_OAR6_46658548	6	0	0.0729167	2.25914	1	0.0238746776572866	1.6220624833089	6:46658548-46658548	rs404389574	6:47373846	intergenic_variant	-
oar3_OAR6_46668654	6	0.361111	0.489583	2.24479	1	0.0247816170442693	1.60587035855357	6:46668654-46668654	rs407831197	6:47384051	intergenic_variant	-
oar3_OAR6_46694717	6	0.361111	0.427083	2.22663	1	0.0259720122517628	1.58549440092974	6:46694717-46694717	rs400436398	6:47410249	intergenic_variant	-
oar3_OAR6_46727241	6	0.0555556	0.229167	2.30918	1	0.0209335949123194	1.67915618415442	6:46727241-46727241	rs428942343	6:47445083	intergenic_variant	-
oar3_OAR6_46731676	6	0.138889	0.479167	2.45625	1	0.0140395449801222	1.85264696740738	6:46731676-46731676	rs422661810	6:47449539	intergenic_variant	-
oar3_OAR6_46734353	6	0.0833333	0.25	2.37945	1	0.0173384950533398	1.76098860111554	6:46734353-46734353	rs425714979	6:47456020	intergenic_variant	-
oar3_OAR6_46743098	6	0.222222	0.489583	2.32867	1	0.0198765545793124	1.70165889442927	6:46743098-46743098	rs399688320	6:47464816	intergenic_variant	-
oar3_OAR6_46752881	6	0.277778	0.458333	2.26637	1	0.0234287388045654	1.6302510893356	6:46752881-46752881	rs404062294	6:47474486	intergenic_variant	-
oar3_OAR6_46758641	6	0.111111	0.145833	2.27447	1	0.0229377428650414	1.63944932006535	6:46758641-46758641	rs429433072	6:47480244	intergenic_variant	-
oar3_OAR6_46774123	6	0.222222	0.322917	2.35683	1	0.018431682645455	1.73443501582384	6:46774123-46774123	rs417470903	6:47495742	intergenic_variant	-
OAR6_51823111.1	6	0.0833333	0.15625	2.32992	1	0.0198103797500998	1.70310719928265	6:46782313-46782313	rs404641152	6:47503936	intergenic_variant	-
oar3_OAR6_46786570	6	0.194444	0.479167	2.40433	1	0.016202140031287	1.79042761864274	6:46786570-46786570	rs409772088	6:47508183	intergenic_variant	-
oar3_OAR6_46788835	6	0	0.15625	2.35418	1	0.0185636194421107	1.73133734328498	6:46788835-46788835	rs429196650	6:47510444	intergenic_variant	-
oar3_OAR6_46800608	6	0.333333	0.3125	2.32187	1	0.0202399366229486	1.69379085173079	6:46800608-46800608	rs415485461	6:47522230	intergenic_variant	-
oar3_OAR6_46806421	6	0.0277778	0.0625	2.29348	1	0.0218203855109086	1.66113758079711	6:46806421-46806421	rs423733800	6:47528045	intergenic_variant	-
oar3_OAR6_46810731	6	0	0.15625	2.32503	1	0.0200703561072814	1.69744492177982	6:46810731-46810731	rs411670791	6:47532491	intergenic_variant	-
oar3_OAR6_46819929	6	0.0833333	0.177083	2.28564	1	0.0222753280522004	1.65217589132201	6:46819929-46819929	rs425152469	6:47541699	intergenic_variant	-
oar3_OAR6_46821218	6	0.194444	0.5	2.33878	1	0.0193468223202469	1.71339035685236	6:46821218-46821218	rs420677601	6:47542988	intergenic_variant	-
OAR6_51888877.1	6	0.138889	0.25	2.22119	1	0.0263380952242696	1.57941563649273	6:46846451-46846451	rs411850971	6:47568256	intergenic_variant	-
oar3_OAR6_46892590	6	0.194444	0.354167	2.26518	1	0.0235016359369575	1.62890190565742	6:46892590-46892590	rs416191953	6:47614564	intergenic_variant	-
oar3_OAR6_46902460	6	0.194444	0.479167	2.25319	1	0.0242471716556274	1.61533891297889	6:46902460-46902460	rs413981007	6:47624327	intergenic_variant	-
OAR13_850665.1	13	0.166667	0.354167	2.36222	1	0.0181658583021217	1.7407440777314	13:399290-399290	rs412307970	13:760799	intron_variant	PLCB1
oar3_OAR13_399993	13	0.0555556	0.260417	2.38437	1	0.0171083914753889	1.76679082074536	13:399993-399993	rs408899310	13:761502	intron_variant	PLCB1
oar3_OAR13_410011	13	0.25	0.5	2.39944	1	0.0164201705843831	1.78462233543391	13:410011-410011	rs428355220	13:771895	intron_variant	PLCB1
oar3_OAR13_444379	13	0.138889	0.4375	2.33506	1	0.0195402865475856	1.70906907188015	13:444379-444379	rs430531734	13:805556	intron_variant	PLCB1
oar3_OAR13_456240	13	0	0.229167	2.39222	1	0.0167468007308129	1.77606814729352	13:456240-456240	rs403514035	13:817370	intron_variant	PLCB1
oar3_OAR13_45687628	13	0.0555556	0.40625	2.47688	1	0.0132536454541763	1.87766465132107	13:45687628-45687628	rs401180782	13:46118833	intron_variant	DIP2C
oar3_OAR13_45834772	13	0.138889	0.416667	2.24747	1	0.0246100057601826	1.60888828464684	13:45834772-45834772	rs428401796	13:46266856	intron_variant	DIP2C
oar3_OAR13_45838816	13	0.111111	0.291667	2.22127	1	0.0263326795146081	1.57950494646933	13:45838816-45838816	rs429329992	13:46270900	intron_variant	DIP2C
oar3_OAR13_45888074	13	0.0555556	0.322917	2.23042	1	0.0257195730381724	1.589736245262	13:45888074-45888074	rs407213763	13:46320718	intron_variant	DIP2C
oar3_OAR13_46174064	13	0.0833333	0.333333	2.33957	1	0.0193059533186393	1.71430874825893	13:46174064-46174064	rs404580381	13:46607447	upstream_gene_variant	-
oar3_OAR13_46225202	13	0.0555556	0.260417	2.27664	1	0.0228077321806574	1.64191789536299	13:46225202-46225202	rs398215429	13:46654884	5_prime_UTR_variant	PRNP
